# Supplementary material for: Ultrastable Covalent Triazine Organic Framework Based on Anthracene Moiety as Platform for High-Performance Carbon Dioxide Adsorption and Supercapacitors
Source: Int J Mol Sci. 2022 Mar 15;23(6):3174. doi: 10.3390/ijms23063174 (PMC8951433; doi:10.3390/ijms23063174)
Supplement: Supplementary file 1 [file ijms-23-03174-s001.zip]

Archive with 1 entries (1 files):
- ijms-1613837-supplementary.pdf
